# Supplementary material for: PrimPol-dependent single-stranded gap formation mediates homologous recombination at bulky DNA adducts
Source: Nat Commun. 2020 Nov 17;11:5863. doi: 10.1038/s41467-020-19570-7 (PMC7673990; doi:10.1038/s41467-020-19570-7)
Supplement: Supplementary file 4 — Source Data [file 41467_2020_19570_MOESM4_ESM.xlsx]

## Sheet: Figure 1C
	20 min treatment with BPDE
	release from 50 nM (+)-BPDE (h)									ANOVA	p value
			% gH2AX pos. cells (pannuc. and focal)							50 nM
			solvent	0	1	6	24			solvent vs. 0	0.0466
		EXP 064.17	13.1783	33.9207	61.3971	77.2908	86.3636			solvent vs. 1	<0.0001
		EXP 081.2017	13.9219	30.6452	48.2085	62.4615	66.2198			solvent vs. 6	<0.0001
		EXO 001/2018	13.4969	28.8703	59.3909	65.4378	73.913			solvent vs. 24	<0.0001
	release from 500 nM (+)-BPDE (h)
			% gH2AX pos. cells (pannuc. and focal)							500 nM
			solvent	0	1	6	24			solvent vs. 0	<0.0001
		EXP 064.17		62.201	71.4286	78.3251	93.2515			solvent vs. 1	<0.0001
		EXP 081.2017		54.8649	53.9394	68.3673	79.1139			solvent vs. 6	<0.0001
		EXO 001/2018		73.8776	71.7073	80.7407	85.3535			solvent vs. 24	<0.0001
	release from 1650 nM (+)-BPDE (h)
			% gH2AX pos. cells (pannuc. and focal)							1650 nM
			solvent	0	1	6	24			solvent vs. 0	<0.0001
		EXP 064.17		70.3704	78.626	94.1176	96.2766			solvent vs. 1	<0.0001
		EXP 081.2017		60.3499	68.1548	74.4186	94.5205			solvent vs. 6	<0.0001
		EXO 001/2018		64.7619	75.6614	86.4734	98.4293			solvent vs. 24	<0.0001

## Sheet: Figure 1E
				RAD51 pos (> 5 foci) cells (% of all cells)
												ANOVA		p value
	release time from 1650 nM (+)-BPDE (h)			solvent	0	6	24	48	72			solvent 1650 vs. 0 1650		>0.9999
	EXP No		047/2017	7.11111	6.03448	6.53846	5.50459	6.01093	20.2186			solvent 1650 vs. 6 1650		0.9983
			056/2017	10.6145	3.05344	2.54237	0	1.40845	17.5			solvent 1650 vs. 24 1650		0.9612
			063/2017	13.5952	9.80392	4.78261	1.64835	14.5455	29.1667			solvent 1650 vs. 48 1650		>0.9999
												solvent 1650 vs. 72 1650		0.6031
	release time from 500 nM (+)-BPDE (h)			solvent	0	6	24	48	72			solvent 500 vs. 0 500		0.9997
	EXP No		057/2017	10.6145	4.48718	5.98291	0.704225	5.10204	12.3077			solvent 500 vs. 6 500		>0.9999
			063/2017	13.5952	11.2903	13.1579	12.6506	24.6154	33.0579			solvent 500 vs. 24 500		>0.9999
			082/2017	20.6897	14.0152	16.5354	31.1404	38.3065	26.9795			solvent 500 vs. 48 500		0.9732
	ANOVA and Dunnett				none	none	none	none	none			solvent 500 vs. 72 500		0.9
	release time from 50 nM (+)-BPDE (h)			solvent	0	6	24	48	72			solvent 50 vs. 0 50		0.9855
	EXP No		063/2017	13.5952	17.803	36.5462	46.6887	40.6162	32.2654			solvent 50 vs. 6 50		0.0061
			082/2017	20.6897	32.0635	44.9324	46.6431	38.1053	15.257			solvent 50 vs. 24 50		0.0002
			006/2018	13.8675	19.863	37.9104	47.1564	44.7987	21.6599			solvent 50 vs. 48 50		0.0032
												solvent 50 vs. 72 50		0.9886

## Sheet: Figure 1F
	solvent										50 nM (+) BPDE		50								500 nM (+) BPDE		500									1650 nM (+) BPDE		1650
		% of all replication structures										% of all replication structures										% of all replication structures											% of all replication structures
		ongoing forks	1st label origins	2nd label origins	1st label terminations/stalled forks	2nd label terminations		stalled forks (% of all red-labled forks)				ongoing forks	1st label origins	2nd label origins	1st label terminations/stalled forks	2nd label terminations		stalled forks (% of all red-labled forks)				ongoing forks	1st label origins	2nd label origins	1st label terminations/stalled forks	2nd label terminations		stalled forks (% of all red-labled forks)					ongoing forks	1st label origins	2nd label origins	1st label terminations/stalled forks	2nd label terminations		stalled forks (% of all red-labled forks)
	EXP 057/2017	73.9067	7.87172	1.74927	9.0379	7.4344		9.19881			EXP 085/2017	78.635	4.74777	0	9.19881	7.4184		9.19881			EXP 057/2017	63.8581	8.53659	0.554324	19.5122	7.5388		19.621				EXP 057/2017	59.8425	2.75591	0	27.5591	9.84252		27.5591
	EXP 059/2017	77.3973	5.25114	0.684932	9.58904	7.07763		9.65517			EXP 087/2017	73.2026	7.18954	0	11.7647	7.84314		11.7647			EXP 059/2017	68.7003	1.59151	0	18.8329	10.8753		18.8329				EXP 059/2017	60.1322	7.04846	0	23.7885	9.03084		23.7885
	EXP 077/2017	72.2727	6.59091	3.18182	7.27273	10.6818		7.51174			EXP 094/2017	62.0968	16.5323	0.403226	4.43548	16.5323		4.45344			EXP 077/2017	64.1851	10.0604	1.20724	14.8893	9.65795		15.0713				EXP 002/2018	67.81	6.59631	0	17.1504	8.44327		17.1504
	EXP 002/2018	75.8824	9.60784	2.15686	5.29412	7.05882		5.41082			EXP 002/2018	78.9286	5.71429	0	8.57143	6.78571		8.57143			EXP 002/2018	70.9343	4.15225	0	11.7647	13.1488		11.7647
	ANOVA		P Value
	solvent vs. 50		0.9921
	solvent vs. 500		0.0156
	solvent vs. 1650		0.0005

## Sheet: Figure 1G
				53BP1 pos (> 10 foci) cells (% of all cells)
											ANOVA	P Value
	release time from 1650 nM (+)-BPDE (h)			solvent	0	6	24	48	72
	EXP No		047/2017	12.8889	12.931	4.61538	16.055	10.3825	34.9727		solvent 1650 vs. 0 1650	>0.9999
			053/2017						26.25		solvent 1650 vs. 6 1650	>0.9999
			057/2017	5.02793	4.58015	1.69492	0	2.8169			solvent 1650 vs. 24 1650	>0.9999
			063/2017	4.22961	6.66667	3.04348	3.2967	9.09091	41.6667		solvent 1650 vs. 48 1650	>0.9999
											solvent 1650 vs. 72 1650	0.0084
	release time from 500 nM (+)-BPDE (h)			solvent	0	6	24	48	72		solvent 500 vs. 0 500	>0.9999
	EXP No		057/2017	5.02793	5.12821	4.2735	13.3803	9.18367	24.6154		solvent 500 vs. 6 500	0.6457
			063/2017	4.22961	15.5914	23.6842	22.8916	34.6154	52.8926		solvent 500 vs. 24 500	0.2045
			082/2017	9.88506	6.06061	31.4961	37.2807	49.5968	23.1672		solvent 500 vs. 48 500	0.0197
											solvent 500 vs. 72 500	0.0075
	release time from 50 nM (+)-BPDE (h)			solvent	0	6	24	48	72		solvent 50 vs. 0 50	>0.9999
	EXP No		063/2017	4.22961	4.54545	11.6466	19.2053	12.8852	12.357		solvent 50 vs. 6 50	>0.9999
			082/2017	9.88506	6.66667	9.12162	16.6078	15.1579	11.1111		solvent 50 vs. 24 50	0.9977
			006/2018	13.0971	8.21918	12.5373	12.3223	23.9933	18.8259		solvent 50 vs. 48 50	0.9872
											solvent 50 vs. 72 50	>0.9999

## Sheet: Figure 1I
		50 nM BPDE
	nonT siRNA
	BPDE [nM]	stalled forks (% of all red-labelled forks)
		EXP 053/2018	EXP 065/2018	EXP 069/2018
	0	5.6042	6.66667	6.54982
	50	5.15021	7.81955	6.56863
	Rad51 siRNA
	BPDE [nM]	stalled forks (% of all red-labelled forks)					p values (to nonT sample)
		EXP 053/2018	EXP 065/2018	EXP 069/2018
	0	4.59184	7.33533	7.44681		0	0.394143
	50	6.50407	9.28433	6.93431		50	0.0466989

## Sheet: Figure 1J
	50 nM (+)-BPDE
	nonT siRNA
		53BP1 pos cells (% of all cells)
	release time (h)	solvent	0	3	6	24
	EXP 066/2017	6.95389	6.85484	11.6935	6.88525	16.7382
	EXP 076/2017	6.82312	7.7597	7.55556	6.68449	7.15215
	EXP 093/2017	8.50746	7.58427	10.4592	8.19672	9.80392
	Rad51 siRNA
		53BP1 pos cells (% of all cells)
	release time (h)	solvent	0	3	6	24
	EXP 066/2017	8.659	15.5462	9.61538	15.7895	14.7309
	EXP 076/2017	5.65461	5.38721	5.56391	10.1266	9.89505
	EXP 093/2017	11.5456	16.8385	13.0031	8.58896	19.5251
	p values (compared to nonT)
		solvent	0	3	6	24
		0.219174	0.151924	0.385333	0.11512	0.206882

## Sheet: Figure 2A
	nonT siRNA
			% RPA2 pos. cells (>10 foci)
			solvent	6	24	48
		EXP 022/2019	9.22528	29.7872	30.4878	10.223
		EXP 029/2019	28.7805	43.6364	44.2857	18.75
		EXP 039.2019	14.8263	39.4977	46.3343	16.5272
	RAD51 siRNA
			% RPA2 pos. cells (>10 foci)
			solvent	6	24	48
		EXP 022/2019	17.4031	39.0625	36.1823	41.7411
		EXP 029/2019	27.4238	40.9548	44.7293	35.1724
		EXP 039.2019	20.4602	40.5303	38.0769	36.165
			solvent	6	24	48
		p values	0.141274	0.273278	0.439069	0.0195566
		compare between nonT and RAD51 for each timepoint

## Sheet: Figure 2C
C - S1	C + S1	50 nM (+)-BPDE - S1	50 nM (+)-BPDE + S1
0.76	0.78	1.29	0.77			Mann Whitney test	C + S1	50 nM (+)-BPDE + S1
							vs.	vs.
1.51	1.19	0.67	1.9				C - S1	50 nM (+)-BPDE - S1
						P value	0.0047	< 0.0001
0.73	0.61	0.37	1.79
0.58	0.71	1.86	1.46
0.69	0.33	0.54	0.51
0.77	0.24	0.65	0.73
0.75	0.55	1.31	0.88
0.55	0.5	0.79	0.57
0.41	0.3	0.59	0.6
0.86	1.6	0.38	0.76
0.76	0.46	0.58	0.99
0.97	0.7	1.09	0.96
1.66	1.06	0.34	0.66
0.84	0.45	0.4	0.95
1.06	0.13	0.44	0.38
1.17	0.93	0.92	0.5
1.34	1.4	0.36	0.64
0.95	0.69	2.31	4.47
1.5	0.3	0.69	1.19
1.17	1.06	0.24	1.87
0.68	0.41	0.63	0.84
1.81	0.73	0.44	0.88
2.92	1.05	0.4	0.62
1.16	0.69	0.5	0.66
0.97	0.32	0.47	1.02
1.3	0.34	1.27	1.23
1.54	0.53	0.39	2.43
1.12	2.62	1.33	0.52
0.61	0.46	0.4	0.93
0.71	0.71	0.24	0.87
1.08	0.86	0.63	0.55
0.82	0.78	0.45	1.56
1.56	0.53	0.27	0.91
2.52	0.33	0.32	0.98
0.49	0.61	0.7	0.97
1.64	0.63	0.63	0.88
0.86	1.73	0.28	1.03
	0.84
0.47		0.74	0.59
	0.54
0.4		0.51	2.75
	0.4
0.52		0.68	0.97
	1.22
0.71		0.59	1.15
	0.92
0.66		0.43	0.79
	0.98
1.64		0.39	0.76
	1.32
0.74		1.06	1.47
	1.64
0.5		0.26	1.17
	0.83
0.84		0.27	1.91
	1.68	0.56
0.74			0.6
	0.65	0.85
0.72			1.17
	0.85	1.46
0.79			1.73
	1.15	0.61
0.83			1.03
	0.47	0.92
0.69			0.66
	0.56	1.28
0.38			0.99
	0.98	0.59
0.93			0.48
	0.98	0.55
0.82			0.48
	0.92	1.1
0.46			0.73
	1.13	0.75
0.78			0.98
	0.84	1.79
0.65			0.6
	0.69	1.11
0.49			0.63
	0.7	0.89
0.65			0.96
	0.79	3.18
1.06			3.87
0.95	0.9	0.27	0.55
1.21	1.01	0.58	1.01
0.84	1.01	1.24	0.49
0.88	1.45	0.61	0.58
0.61	0.77	0.83	0.62
0.94	2.05	1.45	0.63
1.26	1.33	0.37	0.87
0.54	0.34	1.95	1.33
0.99	0.98	0.74	0.42
0.3	1.56	0.56	0.37
0.6	1.42	1.31	0.55
0.72	0.73	0.92	0.81
0.59	0.45	0.49	0.59
0.34	0.82	0.25	0.39
0.49	1.22	0.58	1.03
0.52	0.56	0.61	0.99
0.8	0.28	0.45	0.86
0.31	0.82	0.53	0.79
1.23	0.54	0.42	0.3
1.55	0.54	0.72	0.79
2.35	0.86	1.54	1.53
0.75	0.84	0.54	0.67
0.75	1.38	0.42	0.49
0.53	1.19	0.32	0.47
0.67	0.72	0.61	0.4
0.58	0.48	0.22	0.22
0.96	0.53	0.67	0.4
0.31	0.86	0.39	0.16
0.54	0.52	0.3	0.35
0.96	0.6	1.26	0.33
0.87	0.47	0.42	0.18
0.49	0.57	0.46	0.18
0.64	1.21	0.36	0.56
0.61	0.63	0.68	3.95
0.97	0.58	0.62	0.4
0.87	0.46	0.6	0.46
0.88	0.49	0.33	0.29
0.65	0.36	0.59	0.49
0.72	0.47	1.47	1.07
0.97	0.65	2.49	0.51
0.96	0.46	0.7	0.5
1.16	0.39	0.66	0.76
0.76	0.55	1.62	0.49
0.93	0.7	1.96	0.84
1.26	0.66	0.86	0.66
0.59	1.8	0.49	0.28
0.51	0.79	1.29	1.11
0.89	0.54	1.03	2.13
0.9	1.05	0.87	1
0.57	0.96	0.6	1.09
1.02	0.68	0.54	0.7
0.89	0.58	0.56	0.58
1.14	0.56	1.73	0.58
0.36	1.4	0.89	0.71
0.33	1.17	0.97	0.64
0.64	0.62	0.58	0.56
0.68	0.6	1.39	0.88
0.47	0.83	0.59	0.46
1.1	1.14	0.79	0.53
0.37	1.09	0.35	1.53
1.32	0.96	0.58	0.63
0.89	0.91	0.53	0.69
0.78	1.25	0.29	0.57
0.81	0.66	0.54	0.71
0.65	0.51	0.48	1.23
0.49	0.58	1.03	0.48
0.55	0.75	0.43	1.45
0.35	0.56	0.37	0.57
0.57	1.26	0.54	2.66
0.35	0.71	0.42	0.7
0.28	1.09	0.76	0.83
0.71	0.67	0.85	0.69
0.76	1.45	0.73	0.76
1.57	0.56	0.52	1.21
0.48	0.73	0.72	0.56
1.63	0.85	0.7	1.08
0.67	0.57	0.73	0.65
0.54	0.69	0.93	0.79
0.46	0.37	0.31	0.68
0.83	0.83	0.53	0.48
0.64
	0.54	0.63	0.64
0.9
	0.43	0.96	0.45
0.46		0.32
	0.76		0.8
0.72		0.65
	0.32		0.47
0.88		0.59
	0.84		0.5
0.8		0.44
	0.78		1.33
0.14		0.38
	1.2		0.72
1.08		0.46
	2.7		1.25
0.98		0.63
	1		1.16
1.35		1.09
	2.08		1.11
0.71		0.39
	0.74		0.68
0.46		2.12
	0.68		0.57
1.55		0.6
	1		1.23
0.57		0.47
	0.58		0.87
0.65		0.42
	1.72		1.04
1.07		0.24
	1.44		0.53
1.32		0.9
	1.27		0.94
0.5		0.29
	3.39		0.77
0.74		0.57
	0.84		1.06
0.67		0.54
	0.7		0.78
1.21		0.81
	1.17		1.22
1.25		0.8
	0.63		0.78
0.63		0.37
	0.25		0.38
1.03		0.47
	0.68		0.49
0.48		0.53
	0.97		0.8
0.38		0.69	1.13
	0.44
1.01		0.36	0.72
	0.79
0.62		0.26	0.47
	2.79
0.86		1.02	0.61
	0.94
0.62		0.55	1.71
	0.9
0.41		0.62	1.02
	0.51
1.1		0.9	1.26
	0.46
0.67		0.44	1.12
	0.64
0.47		0.58	0.94
	0.44
0.48		0.43	1.2
	0.66
0.35		0.47	0.87
	0.28
0.78		0.24	0.83
	0.59
0.52		0.57	0.62
	0.58
0.63		0.89	0.95
	1.08
0.6		0.96	0.5
	0.38
0.54		0.49	0.73
	0.41
0.68		1.42	0.52
	0.75
0.58		0.58	0.53
	0.61
0.71		1.05	1.1
	0.21
0.44		0.48	2.41
	0.34
0.94		0.88	0.6
	0.58
0.78		0.42	1.24
	0.47
1.51		0.7	0.9
	0.41
0.7		1.42	1.08
	0.4
0.42	0.33	0.32	0.9
0.32	2.16	0.49	0.9
0.61	0.55	0.29	0.84
0.58	1.68	0.89	1.18
1.6
	0.51	0.66	0.37
1.17
	0.1	0.53	0.5
1.17
	0.52	0.79	0.61
0.89
	0.24	0.5	0.73
0.85
	2.6	0.41	0.79
1
	1.21	0.72	1.31
0.82
	0.55	1.46	2.75
1.42
	0.15	0.23	2.01
0.96		1.45
	0.54		0.42
1.15		1.34
	1.18		0.43
1.99		1.7
	0.58		0.41
1.12		0.71
	0.42		0.36
1.34		0.88
	0.81		0.99
1.23		0.58
	0.6		0.78
1.13		1.32
	0.55		0.49
0.89		1.52
	0.43		0.46
2.76		0.57
	0.62		0.29
0.57		0.78
	0.84		0.47
0.86		0.56
	0.32		3.01
0.97		0.32
	1.25		2.25
0.8		1.08
	0.87		0.59
0.81		1.11
	0.77		2.63
0.96		1.16
	0.87		0.47
0.96		0.55
	0.58		1.07
1.02		1.35
	1		0.97
0.9		0.6
	0.74		1.15
1.52		0.54
	0.41		2.04
0.79		0.58
	0.33		1.05
1.1		0.59
	0.58		1.72
0.77		0.92
	0.53		0.5
2.52		1.47
	0.67		1
1.49		1.16
	0.62		1.09
2.08		0.7
	0.77		1.06
1.47		0.87
	0.34		0.66
0.84		1.87
	0.42		1.29
0.91		1.41
	1.14		0.83
1.95		1.02
	0.54		1.46
0.59		1.07
	0.68		0.9
0.77		0.83
	0.31		0.54
0.38		1.83
	0.79		0.79
0.69		0.63
	0.79		0.86
1.36		0.77
	0.47		1.11
2.59	0.62	0.89
			0.93
1.06	0.95	1.37
			0.59
3.12	1.21	0.74
			0.54
1.41	1.28	0.58
			1.61
1.32	3.01	0.54
			1.44
1.47	1.09	0.98
			0.77
1.06	3.45	0.93
			2.16
1.13	0.76	0.93
			0.68
1.15	1.23	0.88
			0.42
0.69	0.58	1.01	1.29
1.16	0.69	0.42	1.74
1.27	0.55	0.51	1.84
1.72	0.58	0.92	1.19
2.41	1.93	1.04	1.55
	1.77	1.33	2.61
	2.64	1.52	0.84
	1.41	0.3	2.36
	0.65	0.33	2.76
	0.57	0.94	1.22
	0.98	0.75	0.76
	0.85	1.61	3.73
	1.64	0.74	1.43
	0.81	1.94	2.94
	0.99	0.74	5.01
	0.79	0.43	2.71
	0.62	0.92	0.43
	0.63	2.45	1.64
	0.9	0.54	4.27
	1.48	1.46	1.08
	0.38	0.72	0.79
	0.71	2.59	1.6
	0.5	0.67	1
	1.08	0.89	1.6
	1.09		0.82
	4.04		1.17
	0.68		2.65
	1.12		0.63
	0.86		0.4
	1.62		1.08
	1.62		1.72
	0.72		1.31
	0.85		2.02
	0.56		1.21
	0.65		1.17
			1.77
			4.03
			1.7
			3.2
			1.31
			1.26
			1.67
			0.63
			1.03
			1.14
			0.64
			0.95
			0.5
			0.89
			1.55
			8.03
			1.01
			1.3
			0.76
			2.72
			0.85
			2.02
			1.79
			1.91
			7.19
			2.75
			1.21
			0.94

## Sheet: Figure 2F
	nonT siRNA
		stalled forks (% of all red-labelled forks)
		EXP 085/2017	EXP 087/2017	EXP 094/2017
	solvent	9.46915	7.16049	4.46602
	50 nM	9.19881	11.7647	4.45344
	PrimPol siRNA
		stalled forks (% of all red-labelled forks)					p values (compared to nonT)
		EXP 085/2017	EXP 087/2017	EXP 094/2017
	solvent	7.13128	8.42697	4.71092		solvent	0.410645
	50 nM	16.8	20.8211	11.9691		50 nM	0.00191369

## Sheet: Figure 2G
nonT 50 nM (+)-BPDE - S1	nonT 50 nM (+)-BPDE + S1	PrimPol 50 nM (+)-BPDE -S1	PrimPol 50 nM (+)-BPDE +S1
0.33	0.96	1.19	0.85			Mann Whitney test	nonT 50 nM (+)-BPDE + S1		PrimPol 50 nM (+)-BPDE +S1
							vs.		vs.
0.36	0.76	0.44	0.32				nonT 50 nM (+)-BPDE - S1		PrimPol 50 nM (+)-BPDE -S1
						P value	< 0.0001		0.4817
0.4	0.47	1.86	0.54
0.89	1.02	0.62	0.45
0.4	0.6	0.88	1.31
0.4	0.57	0.45	0.48
0.29	0.67	0.16	0.3
0.4	0.9	0.54	0.6
0.25	0.62	0.49	0.76
0.68	1.01	0.14	0.36
0.75	0.94	0.74	0.47
0.27	1.72	0.47	1.72
0.4	0.47	1.49	1.75
0.55	0.31	0.88	0.44
0.47	0.52	0.61	0.69
0.98	2.93	0.54	0.22
0.35	0.54	0.46	0.82
0.43	0.64	1.62	0.48
0.45	0.56	2.05	0.61
0.69	0.81	0.56	0.34
0.52	1.96	0.54	0.63
0.5	0.68	0.51	0.36
0.42	0.52	2.95	1.14
0.31	0.92	0.7	0.21
0.58	0.79	0.82	0.5
0.92	0.97	0.39	0.49
0.56	1.34	0.27	0.38
0.68	0.78	0.86	0.5
0.2	0.33	0.57	0.63
0.4	0.46	1.16	0.71
1.37	1.37	0.57	0.87
0.33	0.87	1.88	0.93
0.42	2.16	0.89	0.45
0.43	1.26	0.89	0.58
0.71	1.19	0.37	0.43
0.37	0.45	0.56	0.58
0.33	0.24	0.71	1.37
0.58	0.81	0.23	1.1
1	0.53	0.55	0.37
0.5	1.71	0.31	1.17
0.5	0.9	0.62	0.67
0.53	0.61	0.71	0.33
0.5	1.73	0.33	0.59
0.89	0.41	1.72	0.42
0.48	0.57	0.66	0.38
0.7	0.82	0.57	1.05
1.83	0.48	0.37	0.53
0.31	0.75	0.55	1.49
0.45	0.48	1.76	0.42
0.49	0.64	1.11	0.27
0.32	0.22	0.39	0.49
0.34	0.59	0.65	0.42
0.28	1.99	0.26	0.37
0.36	0.84	0.42	0.37
0.21	1.98	0.45	0.14
0.35	0.3	0.72	0.53
1.13	0.58	3.13	0.4
0.43	0.31	1.91	0.53
0.44	0.59	0.41	0.6
0.35	0.76	0.34	0.58
0.63	0.58	0.54	0.54
0.59	0.9	0.46	0.72
0.28	2.07	0.5	0.49
0.5	0.51	0.45	1.09
0.44	0.97	0.81	0.63
0.53	2.17	0.51	0.49
0.54	1.21	0.64	0.31
1.31	1.16	0.81	0.53
0.36
	2	0.42	0.48
0.46			0.65
	0.65	0.55
0.28			0.45
	0.61	0.85
0.74			0.4
	1.34	0.49
0.33			1.46
	1.04	1.04
1.16			0.58
	1.62	0.88
0.96			0.79
	0.86	0.7
0.29			0.54
	4.29	0.5
0.6			0.44
	1.2	0.77
0.59			1.94
	1.05	0.31
0.48			0.88
	0.49	0.91
0.8			0.58
	1.26	0.46
1.58			0.5
	1.37	0.45
0.56			1.24
	0.91	0.28
0.44			1.08
	0.67	0.59
0.21			0.44
	0.59	0.23
0.5			1.06
	0.65	0.66
0.23			0.28
	1.47	0.73
0.45		0.94	0.88
	0.46
0.6		0.58	1.34
	2.24
0.28		0.62	1.47
	0.5
1.33		1.15	0.51
	1.08
1.19		0.62	0.91
	1.9
0.55		0.64	0.96
	0.99
2.5		0.72	0.87
	2.15
0.88		1.24	0.31
	0.57
1.15		0.42	0.64
	0.53
0.68		1.2	3.39
	0.88
0.68		0.47	0.76
	0.77
0.49		1.21	0.83
	0.86
0.49		0.88	0.81
	0.6
0.84		0.7	1.93
	0.4
0.37		0.73	0.61
	0.65
0.63		0.35	1.11
	0.57
0.33		0.32	0.53
	0.9
0.75		0.61	0.64
	1.07
1.15		0.39	0.85
	0.39
1.47		0.46	0.49
	1.37
0.45		0.35	0.21
	0.51
1.2		0.84	0.83
	0.57
1.27		0.58	0.42
	0.53
0.46		0.36	0.69
	0.95
0.65		1.29	0.57
	0.35
0.66		1.89	0.55
	0.96
0.81		1.09	0.39
	0.4
1.67		1.29	0.81
	0.26
1.49		0.63	0.68
	0.86
0.75		1.75	0.32
	2.84
0.33		0.42	0.51
	0.22
1.83	0.25	0.83	0.48
0.62	1.23	0.91	0.49
0.67	0.41	3.87	1.07
0.23	0.47	0.59	0.71
0.75	0.45	2	0.5
0.87	0.47	0.91	1.07
0.48	0.51	0.62	0.36
0.61	1.25	0.77	0.76
0.62	1.31	0.57	0.51
0.3	0.94	0.36	1.21
0.46	0.8	0.68	0.72
0.4	0.96	0.79	0.52
0.58	0.79	0.57	0.35
0.39	0.42	1.13	0.56
0.36	0.71	0.16	0.56
0.43	0.47	1.04	1.12
0.78	0.42	0.52	0.93
0.47	0.66	0.19	0.43
0.45	0.37	0.52	0.59
0.63	0.57	0.49	0.59
0.65	0.94	0.23	0.94
0.48	0.5	0.7	0.61
0.56	0.28	0.47	0.73
0.68	0.56	1.15	0.96
0.66	0.55	0.76	0.35
1.32	0.96	0.33	0.86
0.82	0.98	0.38	0.56
0.87	0.64	0.79	0.48
0.65	0.65	1.09	1.71
0.59	0.66	0.53	1.41
0.96	1.07	0.42	1.5
0.44	0.29	0.65	0.54
1.1	0.83	0.88	0.54
1.14	0.54	0.48	1
0.84	0.45	0.54	0.24
0.68	0.54	1.06	0.87
1.01	0.69	0.22	0.65
0.79	2.2	1.52	0.75
0.52	0.48	0.54	0.55
0.56	1.48	1.19	0.35
0.56	0.82	0.66	1.16
0.38	0.74	1	0.36
0.32	1.04	0.54	0.61
0.63	0.7	0.43	0.46
0.47	0.63	0.36	0.74
0.34	0.58	1.09	0.81
0.46	2.31	0.4	0.8
0.63	0.69	0.38	1.07
0.51	0.45	0.93	0.59
0.38	0.4	0.53	0.77
0.55	1.2	0.26	0.61
0.37	1.1	0.41	0.71
0.48	0.44	0.67	0.94
0.27	0.61	0.22	0.8
0.52	0.39	0.56	1.06
0.54	2.43	0.44	0.56
0.42	0.44	0.72	0.48
0.97
	0.41	0.46	0.29
0.39
	0.86	0.52	0.98
0.44
	0.41	0.42	0.36
0.94
	0.57	0.6	0.76
0.55
	0.47	0.93	0.33
0.61
	0.75	0.61	0.47
0.88
	0.42	0.7	1.1
1.95
	0.72	0.58	0.5
0.93
	0.19	0.95	0.71
0.84
	1.49	0.55	0.49
0.48
	1.15	0.51	0.55
1.05
	0.62	0.53	0.31
0.61
	0.88	4.38	0.52
0.53
	0.91	1.56	0.56
0.61
	0.85	0.82	0.42
0.34
	0.58	0.64	0.31
0.36
	0.37	0.88	0.68
0.45
	0.69	0.56	0.49
0.56
	0.74	0.25	0.69
0.71
	1.31	0.96	1.42
0.46		0.52
	0.62		1.42
1.46		2.46
	0.58		0.44
0.41		0.42
	2.52		0.94
0.51		0.36
	1.18		0.88
0.63		0.27
	0.77		0.53
0.57		0.28
	1.71		0.6
0.66		0.34
	0.67		1.09
0.38		0.34
	0.58		0.91
0.71		0.42
	0.55		0.5
0.31		0.59
	0.85		0.43
0.8		0.62
	2.31		0.25
0.34		0.43
	0.48		0.67
0.32		0.53
	0.54		0.69
0.62		0.54
	1.07		0.73
1.85		0.79	0.67
	0.37
0.34		0.56	0.51
	0.91
0.52		0.49	0.39
	1.13
0.47		0.65	0.61
	0.58
0.35		0.77	0.31
	0.84
0.3		0.8	0.44
	0.73
0.62		0.75	1.22
	0.59
0.58		0.46	0.23
	2.25
0.61		0.66	0.57
	0.42
0.5		0.55	0.52
	0.66
1.25		7.84	0.55
	1.94
1.26		0.35	0.63
	0.45
0.26		0.49	1.83
	0.73
0.32		0.77	0.49
	2.39
0.68		0.56	0.81
	0.52
0.34		3.88	0.35
	0.62
0.85		0.5	0.73
	0.86
1.02		0.66	0.7
	0.59
0.55		0.63	0.66
	2.33
0.49		0.46	1.88
	0.3
1.04		0.32	1.31
	0.48
0.57		0.78	0.96
	0.85
0.54		0.86	0.82
	0.79
0.62		0.33	1.81
	0.66
1.33		0.47	1.23
	0.8
0.44		0.21	0.38
	0.9
1.75		0.73	0.47
	0.37
0.59	1.09	0.64	0.35
0.81	0.93	0.58	0.43
0.49	0.96	0.39	0.41
0.69	0.65	0.31	0.42
0.79	1.06	0.5	0.34
0.59	0.81	0.5	0.49
0.38	0.26	0.56	0.62
0.58	0.33	0.44	0.55
0.46	1.21	0.44	0.32
0.7	0.72	0.62	0.42
0.56	1.19	0.34	0.44
3.25	0.96	0.21	0.64
0.92	1.58	0.18	0.59
0.97	0.88	0.6	0.54
0.29	1.22	0.69	0.4
0.81	0.59	0.4	0.26
0.67	0.27	0.39	0.66
1.3	0.71	0.4	0.3
0.34	0.76	0.51	0.43
0.34	0.67	0.39	0.52
0.57	0.77	0.26	0.57
0.59	1.25	0.58	0.9
0.91	0.4	0.63	0.42
0.79	2.62	0.5	0.48
0.61	1.38	0.76	0.49
0.71	0.37	0.55	0.49
0.37	1.19	0.76	0.4
	0.51	1.14	0.73
	0.46	1.14	0.78
	0.49	0.35	0.43
	0.9	0.61	1.04
	0.23	0.52	0.6
	0.42	0.53	0.47
	1.78	0.58	0.85
	0.27	0.47	0.69
	0.72	0.6	0.5
	0.74	0.76	0.46
	0.72	0.14	0.48
	0.58	0.54	0.23
	0.88	0.44	0.17
	0.97	0.55	0.56
	1.27	0.51	0.38
	0.75	0.52	0.42
	0.32	0.58	0.58
	0.53	0.59	0.32
	0.58	0.24	0.39
	0.44	0.79	0.58
	2.31	0.51	0.39
	0.59		0.29
	0.34		0.39
	0.72		0.68
	0.45		0.69
	0.52		0.35
	0.7		0.33
	0.28		0.49
	0.36		0.39
	0.49		0.5
	0.25		0.69
	0.3		0.46
	0.42		0.41
	0.66		0.42
	0.62		0.97
	1.48		1.81
	0.3		0.65
	0.41		0.9
	0.44		0.45
	0.29		0.87
	0.13		0.9
	1.66		1.14
	1.94		1.12
	0.64		1.07
	0.84		0.86
			0.77
			1.18
			0.8
			0.58
			0.75
			0.72
			0.79
			0.21
			0.53
			0.21
			0.42
			1.91
			0.42
			0.37
			0.23
			0.54
			0.64
			1.28
			0.41
			0.64
			0.55
			0.42
			0.8
			0.76
			0.51
			0.93
			0.44

[truncated: 53 more sheets: Figure 2I, Figure 2J, Figure 3B, Figure 3D, Figure 4B, Figure 4D, Figure 4F, Figure 4G, Figure 4H, Figure 5B, Figure 5C, Figure 5D, Figure 5E, Figure 5F, Figure 6A, Figure 6B, Figure 6D, Figure 6E, S1A, S1C …]
